# Supplementary material for: An efficient static sampling method for in situ measurement of rhizosphere volatile organic compounds in plant–soil systems
Source: Plant Methods. 2026 Jul 27;22:63. doi: 10.1186/s13007-026-01573-y (PMC13412312; doi:10.1186/s13007-026-01573-y)
Supplement: Supplementary file 10 — Supplementary Material 10. [file 13007_2026_1573_MOESM10_ESM.xlsx]

## Sheet: Sheet1
File	origin	sampling time	container number	sample	FM	BH	LF	UNK2	HP	UNK5	UNK1	UNK3	UNK4	TP	BF	DT
20241129_T1_P_G_1a.D	Rhizosphere	T1	1	a	0	0	11431846	0	1920367	10258327	10838888	0	0	4519871	0	1284537
20241129_T1_P_G_1b.D	Rhizosphere	T1	1	b	4637479	0	4963850	1702973	803831	7313774	8710609	0	0	2860034	0	0
20241129_T1_P_G_1c.D	Rhizosphere	T1	1	c	0	0	10085769	1419036	0	11593842	7499510	0	0	4856026	0	934815
20241129_T1_P_G_1d.D	Rhizosphere	T1	1	d	2659913	0	1865246	2229390	0	8791632	8862913	6279835	0	1060206	0	0
20241201_T1_P_G_2a.D	Rhizosphere	T1	2	a	0	0	4419354	1287025	555860	3129461	13770897	0	0	1715438	0	0
20241201_T1_P_G_2b.D	Rhizosphere	T1	2	b	0	0	11335780	1586214	703320	4563625	12567457	0	0	4025240	0	2970630
20241201_T1_P_G_2c.D	Rhizosphere	T1	2	c	3895407	0	12490954	2731774	1179481	12686541	12973028	24432199	0	8056952	0	0
20241201_T1_P_G_2d.D	Rhizosphere	T1	2	d	0	0	5052901	1892046	1101456	10890873	0	5305154	0	5185213	0	0
20241201_T1_P_G_3a.D	Rhizosphere	T1	3	a	408100	0	12442180	2405285	2636103	8908027	11827936	0	0	5776307	0	0
20241201_T1_P_G_3b.D	Rhizosphere	T1	3	b	3518942	0	10172485	2055723	0	9957831	15099777	0	0	5248843	0	0
20241201_T1_P_G_3c.D	Rhizosphere	T1	3	c	3068012	0	14131442	2800726	980529	15383197	12503135	0	0	9975301	0	0
20241203_T1_P_G_4a.D	Rhizosphere	T1	4	a	0	0	75732416	17832514	996420	43062387	22753020	0	0	42330021	0	12005234
20241203_T1_P_G_4b.D	Rhizosphere	T1	4	b	2221264	0	12067828	4821464	1337961	21715569	16949906	0	0	7422501	0	4410487
20241204_T1_P_G_4c.D	Rhizosphere	T1	4	c	5192228	0	7455123	3756568	469769	26127004	13653257	0	0	4391141	0	0
20241217_T2_P_G_1a.D	Rhizosphere	T2	1	a	0	0	4409841	940826	1988251	6564587	8300810	0	0	1194380	0	0
20241217_T2_P_G_1b.D	Rhizosphere	T2	1	b	1712268	0	3283592	2552712	486336	8136216	8774317	0	0	1407687	4841414	0
20241217_T2_P_G_1c.D	Rhizosphere	T2	1	c	0	0	4877424	2228135	1300005	7206417	11476238	0	0	4033063	0	0
20241217_T2_P_G_1d.D	Rhizosphere	T2	1	d	0	0	2703655	2261123	658225	6278871	9740338	0	0	213052	0	0
20241217_T2_P_G_2a.D	Rhizosphere	T2	2	a	1743448	0	4682640	1374792	785414	3535362	8291624	0	0	3022702	0	0
20241217_T2_P_G_2b.D	Rhizosphere	T2	2	b	0	0	231818	0	1613636	5316686	8675668	0	0	466742	0	0
20241217_T2_P_G_2c.D	Rhizosphere	T2	2	c	0	0	5084856	1607011	117492	6101048	9468857	0	0	1182640	0	0
20241217_T2_P_G_2d.D	Rhizosphere	T2	2	d	0	0	1969582	711448	875643	8727191	4751036	0	0	875643	0	0
20241218_T2_P_G_3a.D	Rhizosphere	T2	3	a	0	0	3723254	880930	0	8787096	4723748	0	0	994484	0	0
20241218_T2_P_G_3b.D	Rhizosphere	T2	3	b	218422	0	1961156	1359028	0	5520476	3737368	0	0	4241735	4710710	0
20241218_T2_P_G_3c.D	Rhizosphere	T2	3	c	3570670	0	5747633	1354060	217960	11347809	8786532	0	0	4168143	0	0
20241218_T2_P_G_4a.D	Rhizosphere	T2	4	a	2144852	0	2817213	1954764	992472	3734110	5561969	0	0	1669570	3096679	0
20241218_T2_P_G_4b.D	Rhizosphere	T2	4	b	3498188	0	4114133	1728597	3443147	4144247	5477165	0	14235678	4337117	6137507	1435961
20241218_T2_P_G_4c.D	Rhizosphere	T2	4	c	6968349	0	4080525	2161651	1530793	7119024	10806722	0	13139756	5362518	3966466	2729158
20241218_T2_P_G_4d.D	Rhizosphere	T2	4	d	1389904	0	3804221	3836899	743545	7644689	1448874	0	11592273	3479039	0	0
20250113_T3_P_G_1a.D	Rhizosphere	T3	1	a	2946072	0	247133	1098272	0	8116149	11643491	0	28614782	0	0	0
20250113_T3_P_G_1b.D	Rhizosphere	T3	1	b	7159477	0	0	3219781	0	8685779	11705167	0	0	0	14060362	0
20250113_T3_P_G_1c.D	Rhizosphere	T3	1	c	18723390	0	0	1853396	0	10670189	12644226	4064485	694205893	856263	12201017	0
20250113_T3_P_G_1d.D	Rhizosphere	T3	1	d	19596699	0	0	2686608	1033048	10928958	19721117	2168934	0	1351872	0	0
20250113_T3_P_G_2a.D	Rhizosphere	T3	2	a	2674570	0	0	6810544	0	7783500	10225582	0	0	0	8092152	0
20250113_T3_P_G_2b.D	Rhizosphere	T3	2	b	4495190	0	0	3950699	0	11052953	15003567	0	15852095	11262401	0	0
20250113_T3_P_G_2c.D	Rhizosphere	T3	2	c	1575729	0	28619243	15887526	1853087	48019793	19013869	0	0	12242593	0	0
20250113_T3_P_G_2d.D	Rhizosphere	T3	2	d	10739766	0	5637892	2787311	0	11473111	18554404	0	17835658	1551862	981289	0
20250114_T3_P_G_3a.D	Rhizosphere	T3	3	a	0	0	1923909	0	0	0	0	29911932	0	8889868	0	0
20250114_T3_P_G_3b.D	Rhizosphere	T3	3	b	30092253	0	0	6953066	0	17067851	54276330	10074652	0	3470184	0	0
20250114_T3_P_G_3c.D	Rhizosphere	T3	3	c	57228892	0	8695519	0	0	12631063	51866180	0	169556185	3332267	0	0
20250114_T3_P_G_3d.D	Rhizosphere	T3	3	d	51702350	0	0	3223552	0	13087485	73777175	0	38956182	0	5719237	0
20250114_T3_P_G_4a.D	Rhizosphere	T3	4	a	25299299	0	0	3185347	0	7720794	53258322	0	0	786719	0	0
20250114_T3_P_G_4b.D	Rhizosphere	T3	4	b	7900229	0	0	2951683	0	4050539	62775022	0	34687756	1677653	0	0
20250114_T3_P_G_4c.D	Rhizosphere	T3	4	c	26672908	0	0	1504370	0	8469007	62508481	0	446571153	638480	0	0
20250114_T3_P_G_4d.D	Rhizosphere	T3	4	d	16209090	0	0	2730367	1607413	7762512	57300985	0	0	0	0	0
20250127_T4_P_G_1a.D	Rhizosphere	T4	1	a	0	0	1864259	1319776	759817	2792803	0	0	0	2854639	0	0
20250127_T4_P_G_1b.D	Rhizosphere	T4	1	b	2651034	0	995623	2585285	919171	6117792	2615576	0	0	1760036	1652252	0
20250127_T4_P_G_1c.D	Rhizosphere	T4	1	c	660472	0	3675046	1464706	2793681	4765035	2924329	0	0	1802580	0	0
20250127_T4_P_G_1d.D	Rhizosphere	T4	1	d	2346865	0	0	1706051	204553	3761084	849551	0	0	0	0	0
20250128_T4_P_G_2a.D	Rhizosphere	T4	2	a	292389	8114224	5107233	4466633	0	6361226	3272045	0	0	3655080	6613182	0
20250128_T4_P_G_2b.D	Rhizosphere	T4	2	b	218640	1294744	2088707	2555536	334297	6864235	0	0	0	1686196	0	0
20250128_T4_P_G_2c.D	Rhizosphere	T4	2	c	4835038	0	2680125	2234606	1848515	6428044	0	0	0	1523002	0	0
20250128_T4_P_G_2d.D	Rhizosphere	T4	2	d	2081144	0	1704883	2035331	1665980	4177335	1366784	0	0	0	0	641155
20250128_T4_P_G_3a.D	Rhizosphere	T4	3	a	1506924	459640	6712570	1709228	1529030	6422927	0	0	0	2147437	0	1534250
20250128_T4_P_G_3b.D	Rhizosphere	T4	3	b	2703500	0	1965075	1275464	2288359	4932869	1411448	0	0	2972502	0	0
20250128_T4_P_G_3c.D	Rhizosphere	T4	3	c	2522792	0	4991951	1460687	886175	7458294	2021098	0	0	854998	0	0
20250128_T4_P_G_3d.D	Rhizosphere	T4	3	d	2195708	25955441	2910651	1823374	227745	2213598	2201656	0	0	2934845	0	0
20250128_T4_P_G_4a.D	Rhizosphere	T4	4	a	757357	4983839	4256596	1922396	1517072	2233318	2231451	0	0	1036769	0	0
20250128_T4_P_G_4b.D	Rhizosphere	T4	4	b	296918	10915341	5321058	2461566	307936	5515608	1968374	0	0	1445214	5276900	844063
20250128_T4_P_G_4c.D	Rhizosphere	T4	4	c	573875	0	2162952	2456997	209647	4902045	1733635	0	0	1384710	3446185	872712
20250128_T4_P_G_4d.D	Rhizosphere	T4	4	d	1294366	0	646552	3152657	172730	4756736	0	0	0	1777519	0	0
20241211_T1_H_1b.D	Root	T1	1	b	0	0	22990950	33583355	1100663	45672310	0	0	0	5464050	0	0
20241211_T1_H_2a.D	Root	T1	2	a	0	0	25091368	19063843	4222152	0	0	0	0	11911728	0	0
20241211_T1_H_2b.D	Root	T1	2	b	4893806	0	20127963	50301882	11644724	0	0	0	0	8586462	0	0
20241211_T1_H_3a.D	Root	T1	3	a	823630	0	17320838	50670822	835983	0	0	0	0	865958	0	0
20241211_T1_H_3b.D	Root	T1	3	b	0	0	16382673	54225591	4503782	0	0	0	0	9340387	0	0
20241211_T1_H_4a.D	Root	T1	4	a	45854856	0	21929626	59115211	5536137	0	0	0	0	18969459	0	0
20241211_T1_H_4b.D	Root	T1	4	b	972616	0	12053801	58868917	4484884	1511814	0	0	0	8010427	0	0
20250107_T2_H_1a.D	Root	T2	1	a	0	0	10353571	58535453	1393268	3922716	0	0	0	7863587	0	0
20250107_T2_H_1b.D	Root	T2	1	b	0	0	12801699	43830878	0	3630119	0	0	0	5189447	0	0
20250107_T2_H_2a.D	Root	T2	2	a	0	26674254	11344596	76974237	2406817	427232	0	0	0	10089202	0	0
20250107_T2_H_2b.D	Root	T2	2	b	0	0	25103319	72986094	3394825	6980910	0	0	0	13519181	0	0
20250108_T2_H_3a.D	Root	T2	3	a	1070727	76639573	35676292	81735555	10293845	44812597	9924881	0	0	9977082	0	0
20250108_T2_H_3b.D	Root	T2	3	b	658178	0	32763563	83847024	7981138	32248886	6003859	0	0	9429741	0	0
20250108_T2_H_4a.D	Root	T2	4	a	0	0	21054100	70064022	11404748	3082771	2028654	0	0	2045146	0	0
20250108_T2_H_4b.D	Root	T2	4	b	793909	0	16257962	86116330	7891906	2605638	0	0	0	10808387	0	0
20250122_T3_H_1a.D	Root	T3	1	a	1294001	0	0	27082382	814392	0	0	0	8681573	2880972	0	0
20250122_T3_H_1b.D	Root	T3	1	b	0	0	33994480	31685644	1463690	0	0	0	55347174	6039923	0	0
20250122_T3_H_2a.D	Root	T3	2	a	3870573	0	0	34777747	16785149	4347689	0	0	171075718	6717758	0	0
20250122_T3_H_2b.D	Root	T3	2	b	2233318	0	13580334	33988321	605180	0	0	0	0	1511907	0	0
20250124_T3_H_3a.D	Root	T3	3	a	2947910	0	8946423	27941298	1244967	10747734	0	0	0	5614419	0	0
20250124_T3_H_3b.D	Root	T3	3	b	3930036	0	10775051	29428945	1031212	8959069	0	0	639657012	6511173	0	0
20250124_T3_H_4a.D	Root	T3	4	a	1745894	0	6754245	22703746	0	22300708	0	0	66908800	1271974	0	0
20250124_T3_H_4b.D	Root	T3	4	b	2078340	0	11213376	22308236	1060469	19422071	0	0	328383507	4226598	0	0
20250204_T4_H_1a.D	Root	T4	1	a	0	0	43308272	17859716	0	0	0	0	32222576	12249071	0	0
20250204_T4_H_1b.D	Root	T4	1	b	1996889	8022513	0	23247592	380556	4592797	0	0	19607005	5021462	0	0
20250204_T4_H_2a.D	Root	T4	2	a	640090	0	0	21553647	0	0	0	0	5736181	1542199	0	0
20250204_T4_H_2b.D	Root	T4	2	b	0	0	19552867	22948876	0	0	0	0	7130553	1850804	0	0
20250204_T4_H_3a.D	Root	T4	3	a	1069418	0	0	21601280	801950	0	0	0	61619636	1250485	0	0
20250204_T4_H_3b.D	Root	T4	3	b	921317	0	0	24779384	235983	0	0	0	86461258	4030825	0	0
20250204_T4_H_4a.D	Root	T4	4	a	4277296	0	13336991	47773619	1119624	0	1564349	0	7908419	3360581	0	0
20250204_T4_H_4b.D	Root	T4	4	b	946648	0	17979304	49879277	608522	0	0	0	305684483	5751983	0	0
20250205_AB_P_G_1_1.D	Shoot	T3	1	1	340868	22078733	0	20363153	811161	0	0	0	0	0	0	0
20250205_AB_P_G_1_2.D	Shoot	T3	1	2	7034222	5348392	0	19881036	1732557	0	0	0	0	4202966	0	0
20250205_AB_P_G_2_1.D	Shoot	T3	2	1	431315	3196544	0	17835346	574084	0	287427	0	0	0	0	0
20250205_AB_P_G_2_2.D	Shoot	T3	2	2	3040823	1896850	0	14852507	709240	0	726837	0	0	0	0	0
20250205_AB_P_G_3_1.D	Shoot	T3	3	1	481339	4260046	0	18878366	1407808	0	0	0	0	0	0	0
20250205_AB_P_G_3_2.D	Shoot	T3	3	2	717929	2494625	0	13481137	1890247	0	471144	0	0	0	0	0
20250205_AB_P_G_4_1.D	Shoot	T3	4	1	4596589	9784641	0	13186110	870929	0	0	602791	0	0	0	0
20250205_AB_P_G_4_2.D	Shoot	T3	4	2	1812641	4350002	0	18373421	1124633	0	0	476676	0	0	0	0
20241208_T1_S_G_1a.D	Soil	T1	1	a	1729641	0	3601303	2286387	111734	3066900	24820893	0	0	2405651	0	0
20241208_T1_S_G_1b.D	Soil	T1	1	b	0	0	15207462	1102768	594214	15940566	12096463	0	0	5643759	0	3766963
20241208_T1_S_G_1c.D	Soil	T1	1	c	0	0	2507003	903882	423856	5421194	2909107	0	0	1509578	0	682384
20241208_T1_S_G_1d.D	Soil	T1	1	d	0	0	1404870	2304673	201680	5107143	9301698	0	0	0	0	0
20241209_T1_S_G_2a.D	Soil	T1	2	a	0	0	25852996	4678916	1675858	3217338	6747653	0	0	11920482	0	5329385
20241209_T1_S_G_2b.D	Soil	T1	2	b	0	0	12410637	2745440	1086167	9338729	10290585	0	0	7877479	0	4490832
20241209_T1_S_G_2c.D	Soil	T1	2	c	0	0	1749891	1832782	376775	1836846	6985816	0	0	0	0	0
20241209_T1_S_G_2d.D	Soil	T1	2	d	627631	0	1360129	3558961	498136	2389772	8339295	0	0	0	0	0
20241209_T1_S_G_3a.D	Soil	T1	3	a	0	0	4123255	1292284	497398	2552651	7258326	0	0	1393030	0	980621
20241209_T1_S_G_3b.D	Soil	T1	3	b	0	0	9917696	818407	0	15749217	0	0	0	3644175	0	3026231
20241209_T1_S_G_3c.D	Soil	T1	3	c	781085	0	1643668	1936281	2575663	4847267	6492359	0	0	0	0	692730
20241209_T1_S_G_3d.D	Soil	T1	3	d	0	0	2193505	1804021	563232	2327727	2886577	0	0	0	0	0
20241209_T1_S_G_4b.D	Soil	T1	4	b	0	0	6588980	0	1792099	12788096	8472089	0	0	3415243	0	683848
20241210_T1_S_G_4a.D	Soil	T1	4	a	0	0	0	0	834054	3004970	8092781	0	0	0	0	0
20241210_T1_S_G_4c.D	Soil	T1	4	c	0	0	2920583	0	2071098	2779130	9902253	0	0	950857	0	0
20241210_T1_S_G_4d.D	Soil	T1	4	d	0	0	1280711	317546	415599	1817314	5060346	0	0	414854	0	0
20241220_T2_S_G_1a.D	Soil	T2	1	a	2132440	0	461289	2544701	2521840	4484995	0	1773060	117381272	0	0	0
20241220_T2_S_G_1b.D	Soil	T2	1	b	7604270	0	5421375	1415125	3608803	10844331	8518675	0	466807331	1893242	0	0
20241223_T2_S_G_1c.D	Soil	T2	1	c	9688914	0	0	515173	2116017	1892654	0	0	657608196	0	0	0
20241223_T2_S_G_1d.D	Soil	T2	1	d	7054399	0	4115571	2822938	3692393	2837576	0	0	194341101	0	0	0
20241223_T2_S_G_2a.D	Soil	T2	2	a	0	0	6269157	973779	750150	4305279	860814	0	1196577235	2947681	0	1391269
20241223_T2_S_G_2b.D	Soil	T2	2	b	1091636	0	16990072	2361651	2015625	16738571	5818487	0	154602817	7019639	0	4004676
20241223_T2_S_G_2c.D	Soil	T2	2	c	6231437	0	0	2100264	2108937	1440373	5816722	0	50242556	0	0	0
20241223_T2_S_G_2d.D	Soil	T2	2	d	6219622	0	0	2558213	1039194	2276734	7986259	0	0	0	0	0
20241227_T2_S_G_3a.D	Soil	T2	3	a	0	0	7370651	1144651	3449348	3871051	2526536	0	0	0	0	0
20241227_T2_S_G_3b.D	Soil	T2	3	b	0	0	11700106	1590780	0	11880420	0	0	0	3053317	0	0
20250107_T2_S_G_3c.D	Soil	T2	3	c	3080901	0	5197775	1523296	1142555	3651227	863657	0	0	0	0	0
20250107_T2_S_G_3d.D	Soil	T2	3	d	1190645	0	3574698	1340596	601276	3719672	5158625	0	0	0	0	0
20250107_T2_S_G_4a.D	Soil	T2	4	a	2051307	0	1590874	883493	0	1278122	0	0	0	0	0	0
20250107_T2_S_G_4b.D	Soil	T2	4	b	3304928	0	4435103	1050744	2675921	10826252	0	0	0	303776	0	0
20250107_T2_S_G_4c.D	Soil	T2	4	c	0	0	945484	1585577	1150927	2176167	1557183	0	0	0	0	0
20250107_T2_S_G_4d.D	Soil	T2	4	d	3027118	0	4442303	1403999	4687283	5340106	4819920	0	0	0	0	0
20250120_T3_S_G_1a.D	Soil	T3	1	a	7579053	0	0	459413	1004835	2780094	7942228	0	132782973	0	0	0
20250120_T3_S_G_1b.D	Soil	T3	1	b	5513104	0	0	477775	2424533	12564962	27281816	0	0	0	0	0
20250120_T3_S_G_1c.D	Soil	T3	1	c	3605419	0	0	1527816	1084011	3926754	18936478	0	23728121	0	0	0
20250120_T3_S_G_1d.D	Soil	T3	1	d	4616523	0	0	794813	1160244	2169942	14758891	0	364612661	0	0	0
20250120_T3_S_G_2a.D	Soil	T3	2	a	0	0	0	2072480	850633	1995125	15130999	0	42441673	0	0	0
20250120_T3_S_G_2b.D	Soil	T3	2	b	6139462	0	1762069	2298176	1022932	9986836	16040832	0	0	0	0	0
20250120_T3_S_G_2c.D	Soil	T3	2	c	3954229	0	0	1150834	651330	2145388	8566622	0	201095985	0	0	0
20250120_T3_S_G_2d.D	Soil	T3	2	d	6106212	0	0	1934293	1658566	1450571	13549300	0	8269895	0	0	0
20250120_T3_S_G_3a.D	Soil	T3	3	a	3087015	0	4997284	1481658	695236	3876512	6473929	0	16811456	3533312	0	1024024
20250120_T3_S_G_3b.D	Soil	T3	3	b	6901626	0	7197068	1505704	1308239	11296433	15551595	0	20620711	2835061	0	1221024
20250120_T3_S_G_3c.D	Soil	T3	3	c	8585648	0	429565	1258983	2038914	2774751	19779123	0	13755420	480153	0	0
20250120_T3_S_G_3d.D	Soil	T3	3	d	3224898	0	0	2116481	2003544	3746760	15260838	0	60589942	0	0	0
20250122_T3_S_G_4a.D	Soil	T3	4	a	5426119	0	0	0	2558579	2655268	19524592	0	176732898	0	0	0
20250122_T3_S_G_4b.D	Soil	T3	4	b	2426685	0	4681814	972213	577072	8463518	8147284	0	237318603	1202555	0	1272991
20250122_T3_S_G_4c.D	Soil	T3	4	c	7880824	0	0	1311292	1122370	4507094	10008786	0	4293021	0	0	0
20250122_T3_S_G_4d.D	Soil	T3	4	d	5376966	0	0	2018241	2971446	884672	12709624	0	53656655	0	0	0
20250131_T4_S_G_1a.D	Soil	T4	1	a	241353	6661919	1777654	1330858	47485	139985	0	0	0	0	0	0
20250131_T4_S_G_1b.D	Soil	T4	1	b	0	10836729	3673567	0	0	7870905	0	0	0	1091580	0	0
20250131_T4_S_G_1c.D	Soil	T4	1	c	355367	0	0	957725	562536	585630	0	0	0	0	0	0
20250131_T4_S_G_1d.D	Soil	T4	1	d	0	0	0	1181680	748950	683284	1555318	0	0	0	0	0
20250131_T4_S_G_2a.D	Soil	T4	2	a	748478	2256329	7109715	1506355	722204	715735	217520	0	0	3244884	0	479688
20250131_T4_S_G_2b.D	Soil	T4	2	b	1362255	5227486	16309130	2992834	927769	15201620	268059	0	0	5106839	0	3372349
20250131_T4_S_G_2c.D	Soil	T4	2	c	1854428	0	0	1418093	0	600520	1147985	0	0	517703	0	0
20250131_T4_S_G_2d.D	Soil	T4	2	d	830108	0	0	1516963	1236668	0	0	0	16303803	0	0	0
20250131_T4_S_G_3a.D	Soil	T4	3	a	422039	0	0	941867	1525222	0	995451	0	28934200	0	0	338504
20250131_T4_S_G_3b.D	Soil	T4	3	b	119056	0	0	1774332	1035825	8053449	1343460	0	331155720	2519216	0	529139
20250131_T4_S_G_3c.D	Soil	T4	3	c	560892	0	0	1320468	1628681	206302	940319	0	48320826	0	0	0
20250131_T4_S_G_3d.D	Soil	T4	3	d	4397971	0	0	1596952	282394	1893774	978886	0	131568793	0	0	0
20250131_T4_S_G_4a.D	Soil	T4	4	a	2255589	0	0	1076734	440753	0	935489	0	292825740	0	0	260348
20250131_T4_S_G_4b.D	Soil	T4	4	b	366504	3471373	0	922797	0	6314002	671134	0	410758674	0	0	0
20250131_T4_S_G_4c.D	Soil	T4	4	c	0	3370042	0	1131862	0	340858	0	0	258261314	3291999	0	0
20250131_T4_S_G_4d.D	Soil	T4	4	d	90992	0	0	1257769	0	0	692483	0	28812586	0	0	0
